# Supplementary material for: Detection of cell-free foetal DNA fraction in female-foetus bearing pregnancies using X-chromosomal insertion/deletion polymorphisms examined by digital droplet PCR
Source: Sci Rep. 2020 Nov 18;10:20036. doi: 10.1038/s41598-020-77084-0 (PMC7676229; doi:10.1038/s41598-020-77084-0)
Supplement: Supplementary file 2 — Supplementary Table 2. [file 41598_2020_77084_MOESM2_ESM.xlsx]

## Sheet: Supplementary Table 2
Sample type	Label	Target	Tested channel		Opposite channel		Reaction characteristics								LoB (copies/ul)		LOD (copies/ul)	Average number of false positives- λFP (copies/µL )	Average number of true positives (copies/µL)	Average number of accepted droplets per sample	RFP
			copies/µL	copies/20µLwell	copies/µL	copies/20µL well	Positives	Negatives	Ch1+Ch2+	Ch1+Ch2-	Ch1-Ch2+	Ch1-Ch2-	Accepted Droplets	Number of replicates	LoB - sample type specific	LoB
plasma	FAM	rs2307932	0	0	6	120	0	15544	0	0	79	15465	15544	9	0	0.0319327	0.0604038	0	6.2	15888.8	NA
			0	0	6.4	128	0	14258	0	0	77	14181	14258
			0	0	4.8	96	0	15596	0	0	64	15532	15596
			0	0	5.2	104	0	15556	0	0	68	15488	15556
			0	0	4.8	96	0	15779	0	0	64	15715	15779
			0	0	0	0	0	16122	0	0	0	16122	16122
			0	0	4.7	94	0	17614	0	0	70	17544	17614
			0	0	14.3	286	0	16610	0	0	200	16410	16610
			0	0	9.6	192	0	15920	0	0	130	15790	15920
buccal swab	FAM	rs2307932	0	0	20.3	406	0	12256	0	0	210	12046	12256	15	0			0	38.44	11716.5	0
			0	0	20.9	418	0	11234	0	0	198	11036	11234
			0	0	20.6	412	0	12493	0	0	217	12276	12493
			0	0	21.2	424	0	11318	0	0	202	11116	11318
			0	0	20.7	414	0	9502	0	0	166	9336	9502
			0	0	128	2560	0	10492	0	0	1083	9409	10492
			0	0	121	2420	0	11572	0	0	1133	10439	11572
			0	0	32.7	654	0	9786	0	0	268	9518	9786
			0	0	37.4	748	0	11036	0	0	345	10691	11036
			0	0	2.2	44	0	13372	0	0	25	13347	13372
			0	0	3.6	72	0	13502	0	0	41	13461	13502
			0	0	53.9	1078	0	12048	0	0	540	11508	12048
			0	0	46.5	930	0	12306	0	0	477	11829	12306
			0	0	22.9	458	0	12464	0	0	240	12224	12464
			0	0	24.7	494	0	12367	0	0	257	12110	12367
NTC	FAM	rs2307932	0	0	0	0	0	13965	0	0	0	13965	13965	26	0.0319327			0.00346154	NA	12053.2	NA
			0	0	0	0	0	15057	0	0	0	15057	15057
			0	0	0	0	0	12062	0	0	0	12062	12062
			0	0	0	0	0	15578	0	0	0	15578	15578
			0	0	0	0	0	17762	0	0	0	17762	17762
			0	0	0	0	0	9638	0	0	0	9638	9638
			0	0	0	0	0	11895	0	0	0	11895	11895
			0	0	0	0	0	14093	0	0	0	14093	14093
			0	0	0	0	0	7945	0	0	0	7945	7945
			0	0	0	0	0	8817	0	0	0	8817	8817
			0	0	0	0	0	16441	0	0	0	16441	16441
			0	0	0	0	0	14033	0	0	0	14033	14033
			0	0	0	0	0	6804	0	0	0	6804	6804
			0	0	0	0	0	11508	0	0	0	11508	11508
			0	0	0	0	0	10833	0	0	0	10833	10833
			0	0	0	0	0	12499	0	0	1	12498	12499
			0	0	0	0	0	10818	0	0	0	10818	10818
			0	0	0	0	0	10350	0	0	0	10350	10350
			0	0	0	0	0	16441	0	0	0	16441	16441
			0	0	0	0	0	6804	0	0	0	6804	6804
			0	0	0	0	0	11508	0	0	0	11508	11508
			0	0	0	0	0	10833	0	0	0	10833	10833
			0.09	1.8	0	0	1	12498	0	0	1	12498	12499
			0	0	0	0	0	10818	0	0	0	10818	10818
			0	0	0	0	0	10350	0	0	0	10350	10350
			0	0	0	0	0	14033	0	0	0	14033	14033
plasma	HEX	rs2307932	0	0	6.4	128	0	11132	0	60	0	11072	11132	6	0	0.0506087	0.0923285	0	5.51667	12923.5	NA
			0	0	5.8	116	0	13704	0	67	0	13637	13704
			0	0	5.2	104	0	13208	0	58	0	13150	13208
			0	0	4.3	86	0	12980	0	47	0	12933	12980
			0	0	6.2	124	0	13845	0	73	0	13772	13845
			0	0	5.2	104	0	12672	0	56	0	12616	12672
buccal swab	HEX	rs2307932	0	0	33	660	0	10493	0	290	0	10203	10493	22	0.0310485			0.00363636	81.6364	12497.1	4.89e-05
			0	0	25.9	518	0	11794	0	257	0	11537	11794
			0	0	63.1	1262	0	14122	0	737	0	13385	14122
			0.08	1.6	46.7	934	1	14493	1	563	0	13930	14494
			0	0	37	740	0	15387	0	477	0	14910	15387
			0	0	44.4	888	0	14792	0	548	0	14244	14792
			0	0	40.6	812	0	13122	0	445	0	12677	13122
			0	0	47.5	950	0	12664	0	501	0	12163	12664
			0	0	43.1	862	0	13614	0	490	0	13124	13614
			0	0	192	3840	0	10520	0	1587	0	8933	10520
			0	0	186	3720	0	11801	0	1726	0	10075	11801
			0	0	132	2640	0	12387	0	1318	0	11069	12387
			0	0	126	2520	0	10671	0	1083	0	9588	10671
			0	0	106	2120	0	9096	0	787	0	8309	9096
			0	0	122	2440	0	11367	0	1119	0	10248	11367
			0	0	16.9	338	0	12259	0	175	0	12084	12259
			0	0	18.3	366	0	13585	0	210	0	13375	13585
			0	0	22.4	448	0	14311	0	270	0	14041	14311
			0	0	23.1	462	0	12256	0	238	0	12018	12256
			0	0	162	3240	0	11217	0	1440	0	9777	11217
			0	0	138	2760	0	11365	0	1260	0	10105	11365
			0	0	170	3400	0	13619	0	1828	0	11791	13619
NTC	HEX	rs2307932	0	0	0	0	0	14093	0	0	0	14093	14093	18	0.0506087			0.00888889	NA	12227.7	NA
			0	0	0	0	0	7945	0	0	0	7945	7945
			0	0	0	0	0	8817	0	0	0	8817	8817
			0	0	0	0	0	13965	0	0	0	13965	13965
			0	0	0	0	0	15057	0	0	0	15057	15057
			0	0	0	0	0	12062	0	0	0	12062	12062
			0	0	0	0	0	15578	0	0	0	15578	15578
			0.07	1.4	0	0	1	17761	0	0	1	17761	17762
			0	0	0	0	0	9638	0	0	0	9638	9638
			0	0	0	0	0	11895	0	0	0	11895	11895
			0	0	0	0	0	16441	0	0	0	16441	16441
			0	0	0	0	0	6804	0	0	0	6804	6804
			0	0	0	0	0	11508	0	0	0	11508	11508
			0	0	0	0	0	10833	0	0	0	10833	10833
			0.09	1.8	0	0	1	12498	0	0	1	12498	12499
			0	0	0	0	0	10818	0	0	0	10818	10818
			0	0	0	0	0	10350	0	0	0	10350	10350
			0	0	0	0	0	14033	0	0	0	14033	14033
plasma	FAM	rs16397	0	0	9.9	198	0	15530	0	0	130	15400	15530	9	0	0.0334639	0.0634795	0	7.23333	14007.6	NA
			0	0	9.8	196	0	16843	0	0	140	16703	16843
			0	0	7.7	154	0	12807	0	0	84	12723	12807
			0	0	8.7	174	0	12525	0	0	92	12433	12525
			0	0	7.6	152	0	14163	0	0	91	14072	14163
			0	0	7	140	0	11945	0	0	71	11874	11945
			0	0	2.1	42	0	12984	0	0	23	12961	12984
			0	0	5.5	110	0	16165	0	0	75	16090	16165
			0	0	6.8	136	0	13106	0	0	76	13030	13106
buccal swab	FAM	rs16397	0	0	151	3020	0	14654	0	0	1770	12884	14654	10	0			0	119.99	13125.5	0
			0	0	149	2980	0	13472	0	0	1605	11867	13472
			0	0	135	2700	0	14780	0	0	1599	13181	14780
			0	0	132	2640	0	12259	0	0	1300	10959	12259
			0	0	144	2880	0	12506	0	0	1440	11066	12506
			0	0	121	2420	0	11993	0	0	1169	10824	11993
			0	0	44	880	0	13157	0	0	483	12674	13157
			0	0	44.9	898	0	11263	0	0	422	10841	11263
			0	0	136	2720	0	12732	0	0	1387	11345	12732
			0	0	143	2860	0	14439	0	0	1648	12791	14439
NTC	FAM	rs16397	0	0	0	0	0	7176	0	0	0	7176	7176	29	0.0334639			0.00344828	NA	12414.6	NA
			0	0	0	0	0	11828	0	0	0	11828	11828
			0	0	0	0	0	8881	0	0	0	8881	8881
			0	0	0	0	0	9938	0	0	0	9938	9938
			0	0	0	0	0	14525	0	0	0	14525	14525
			0	0	0	0	0	14946	0	0	0	14946	14946
			0	0	0	0	0	15247	0	0	0	15247	15247
			0	0	0	0	0	16749	0	0	0	16749	16749
			0	0	0	0	0	13010	0	0	0	13010	13010
			0	0	0	0	0	11002	0	0	0	11002	11002
			0	0	0	0	0	11649	0	0	0	11649	11649
			0	0	0	0	0	15504	0	0	0	15504	15504
			0	0	0	0	0	15574	0	0	0	15574	15574
			0	0	0	0	0	15108	0	0	0	15108	15108
			0	0	0	0	0	12033	0	0	0	12033	12033
			0	0	0	0	0	14383	0	0	0	14383	14383
			0	0	0	0	0	14483	0	0	0	14483	14483
			0	0	0	0	0	12129	0	0	0	12129	12129
			0	0	0	0	0	14952	0	0	0	14952	14952
			0	0	0	0	0	12715	0	0	0	12715	12715
			0.1	2	0	0	1	11582	0	1	0	11582	11583
			0	0	0	0	0	11290	0	0	0	11290	11290
			0	0	0	0	0	6656	0	0	0	6656	6656
			0	0	0	0	0	11984	0	0	0	11984	11984
			0	0	0	0	0	11141	0	0	0	11141	11141
			0	0	0	0	0	12072	0	0	0	12072	12072
			0	0	0	0	0	12806	0	0	0	12805	12806
			0	0	0	0	0	10888	0	0	0	10888	10888
			0	0	0	0	0	9771	0	0	0	9771	9771
plasma	HEX	rs16397	0	0	9.4	188	0	14525	0	115	0	14410	14525	28	0	0.0301175	0.0571315		20.5857	11544.4	NA
			0	0	9.5	190	0	15733	0	126	0	15607	15733					0
			0	0	6	120	0	16379	0	84	0	16295	16379
			0	0	6.3	126	0	17945	0	96	0	17849	17945
			0	0	4.8	96	0	12099	0	49	0	12050	12099
			0	0	5.2	104	0	13578	0	60	0	13518	13578
			0	0	7.8	156	0	13457	0	89	0	13368	13457
			0	0	8.7	174	0	12493	0	92	0	12401	12493
			0	0	7.3	146	0	12271	0	76	0	12195	12271
			0	0	26.3	526	0	14814	0	327	0	14487	14814
			0	0	25.7	514	0	14694	0	318	0	14376	14694
			0	0	2.3	46	0	10783	0	21	0	10762	10783
			0	0	3.3	66	0	9782	0	27	0	9755	9782
			0	0	8.8	176	0	7798	0	58	0	7740	7798
			0	0	10.9	218	0	9500	0	88	0	9412	9500
			0	0	11	220	0	8580	0	80	0	8500	8580
			0	0	5.9	118	0	14494	0	73	0	14421	14494
			0	0	7.9	158	0	6952	0	65	0	6887	6952
			0	0	5.6	112	0	12464	0	59	0	12405	12464
			0	0	92	1840	0	10221	0	771	0	9450	10221
			0	0	100	2000	0	8106	0	659	0	7447	8106
			0	0	84	1680	0	10425	0	719	0	9706	10425
			0	0	22.3	446	0	11176	0	236	0	10940	11176
			0	0	22.2	444	0	11155	0	209	0	10946	11155
			0	0	25.1	502	0	13551	0	253	0	13298	13551
			0	0	22.6	452	0	4984	0	95	0	4889	4984
			0	0	21.9	438	0	7002	0	129	0	6873	7002
			0	0	13.6	272	0	8283	0	95	0	8188	8283
buccal swab	HEX	rs16397	0	0	63.1	1262	0	14626	0	764	0	13862	14626	61	0.0364412			0.00442623	55.8869	11993.6	7.16e-05
			0	0	59.8	1196	0	14737	0	730	0	14007	14737
			0	0	28.4	568	0	11521	0	275	0	11246	11521
			0	0	26.2	524	0	12118	0	267	0	11851	12118
			0.09	1.8	153	3080	1	12781	1	1557	0	11224	12782
			0	0	141	2820	0	12070	0	1360	0	10710	12070
			0	0	61.6	1232	0	14370	0	733	0	13637	14370
			0	0	56.3	1126	0	14784	0	691	0	14093	14784
			0	0	182	3640	0	12136	0	1740	0	10396	12136
			0	0	181	3620	0	11054	0	1579	0	9475	11054
			0	0	57.2	1144	0	13163	0	625	0	12538	13163
			0	0	53.8	1076	0	13555	0	606	0	12949	13555
			0	0	51.6	1032	0	12568	0	539	0	12029	12568
			0	0	31.6	632	0	6824	0	181	0	6643	6824
			0	0	28.6	572	0	12660	0	304	0	12356	12660
			0	0	30.6	612	0	14426	0	370	0	14056	14426
			0	0	68.7	1374	0	9746	0	553	0	9193	9746
			0	0	70.5	1410	0	10039	0	584	0	9455	10039
			0	0	58.1	1162	0	9552	0	460	0	9092	9552
			0	0	7.8	156	0	11434	0	76	0	11358	11434
			0	0	9.3	186	0	8864	0	70	0	8794	8864
			0	0	7	140	0	8799	0	52	0	8747	8799
			0	0	20.6	412	0	12243	0	212	0	12031	12243
			0	0	20	400	0	9981	0	168	0	9813	9981
			0	0	22.6	452	0	11757	0	224	0	11533	11757
			0	0	98	1960	0	11578	0	926	0	10652	11578
			0	0	98	1960	0	12095	0	971	0	11124	12095
			0	0	87	1740	0	12866	0	913	0	11953	12866
			0	0	55.5	1110	0	13759	0	634	0	13125	13759
			0	0	47.4	948	0	14089	0	556	0	13533	14089
			0	0	145	2900	0	10760	0	1251	0	9509	10760
			0	0	130	2600	0	12455	0	1303	0	11152	12455
			0	0	145	2900	0	11198	0	1626	0	9572	11198
			0	0	130	2600	0	12605	0	1993	0	10612	12605
			0	0	83	1660	0	14534	0	995	0	13539	14534
			0	0	80	1600	0	13524	0	893	0	12631	13524
			0	0	42.1	842	0	10941	0	385	0	10556	10941
			0	0	57.2	1144	0	10825	0	514	0	10311	10825
			0	0	20.7	414	0	9395	0	164	0	9231	9395
			0	0	15.9	318	0	11419	0	153	0	11266	11419
			0	0	29.2	584	0	10278	0	252	0	10026	10278
			0	0	26.7	534	0	9448	0	212	0	9236	9448
			0	0	24.6	492	0	12847	0	266	0	12581	12847
			0	0	26.6	532	0	11442	0	256	0	11186	11442
			0	0	5.7	114	0	11177	0	54	0	11123	11177
			0	0	2.8	56	0	10401	0	25	0	10376	10401
			0	0	21.1	422	0	11177	0	199	0	10978	11177
			0.09	1.8	25.3	506	1	13378	1	284	0	13094	13379
			0	0	27.5	550	0	11469	0	265	0	11204	11469
			0	0	25.5	510	0	13020	0	279	0	12741	13020
			0	0	35.8	716	0	13887	0	416	0	13471	13887
			0	0	35.7	714	0	12588	0	376	0	12212	12588
			0	0	60.2	1204	0	11913	0	594	0	11319	11913
			0	0	55.7	1114	0	12179	0	563	0	11616	12179
			0	0	33.9	678	0	12195	0	346	0	11849	12195
			0.09	1.8	31.5	630	1	12966	0	343	1	12623	12967
			0	0	55	1100	0	9188	0	423	0	8765	9188
			0	0	55	1100	0	10321	0	471	0	9850	10321
			0	0	38.6	772	0	14763	0	476	0	14287	14763
			0	0	36	720	0	14237	0	429	0	13808	14237
			0	0	31.5	630	0	14884	0	393	0	14491	14884
NTC	HEX	rs16397	0	0	0	0	0	7176	0	0	0	7176	7176	29	0.0301175			0.00310345	NA	12414.6	NA
			0	0	0	0	0	11828	0	0	0	11828	11828
			0	0	0	0	0	8881	0	0	0	8881	8881
			0	0	0	0	0	9938	0	0	0	9938	9938
			0	0	0	0	0	14525	0	0	0	14525	14525
			0	0	0	0	0	14946	0	0	0	14946	14946
			0	0	0	0	0	15247	0	0	0	15247	15247
			0	0	0	0	0	16749	0	0	0	16749	16749
			0	0	0	0	0	13010	0	0	0	13010	13010
			0	0	0	0	0	11002	0	0	0	11002	11002
			0	0	0	0	0	11649	0	0	0	11649	11649
			0	0	0	0	0	15504	0	0	0	15504	15504
			0	0	0	0	0	15574	0	0	0	15574	15574
			0	0	0	0	0	15108	0	0	0	15108	15108
			0	0	0	0	0	12033	0	0	0	12033	12033
			0	0	0	0	0	14383	0	0	0	14383	14383
			0	0	0	0	0	14483	0	0	0	14483	14483
			0	0	0	0	0	12129	0	0	0	12129	12129
			0	0	0	0	0	14952	0	0	0	14952	14952
			0	0	0	0	0	12715	0	0	0	12715	12715
			0	0	0	0	0	11583	0	1	0	11582	11583
			0	0	0	0	0	11290	0	0	0	11290	11290
			0	0	0	0	0	6656	0	0	0	6656	6656
			0	0	0	0	0	11984	0	0	0	11984	11984
			0	0	0	0	0	11141	0	0	0	11141	11141
			0	0	0	0	0	12072	0	0	0	12072	12072
			0.09	1.8	0	0	1	12805	0	0	1	12805	12806
			0	0	0	0	0	10888	0	0	0	10888	10888
			0	0	0	0	0	9771	0	0	0	9771	9771
plasma	FAM	rs16637	0	0	9.1	182	0	13939	0	0	107	13832	13939	9	0	0	0	0	10.2444	15344.2	NA
			0	0	8.5	170	0	15053	0	0	109	14944	15053
			0	0	3.8	76	0	17823	0	0	58	17765	17823
			0	0	4.3	86	0	16606	0	0	60	16546	16606
			0	0	3.9	78	0	15855	0	0	52	15803	15855
			0	0	17	340	0	15623	0	0	224	15399	15623
			0	0	15.5	310	0	12177	0	0	159	12018	12177
			0	0	15.4	308	0	14591	0	0	190	14401	14591
			0	0	14.7	294	0	16431	0	0	204	16227	16431
buccal swab	FAM	rs16637	0	0	20.8	416	0	13386	0	0	235	13151	13386	18	0.0389125			0.005	53.9889	12191.5	9.26e-05
			0	0	19.4	388	0	11146	0	0	182	10964	11146
			0	0	20.2	404	0	11834	0	0	201	11633	11834
			0	0	59.7	1194	0	14072	0	0	696	13376	14072
			0	0	63.3	1266	0	13559	0	0	710	12849	13559
			0	0	7.6	152	0	11220	0	0	72	11148	11220
			0	0	8.2	164	0	12610	0	0	88	12522	12610
			0	0	7.7	154	0	8087	0	0	53	8034	8087
			0	0	189	3780	0	14398	0	0	2139	12259	14398
			0	0	147	2940	0	12388	0	0	1452	10936	12388
			0	0	121	2420	0	11589	0	0	1137	10452	11589
			0	0	112	2240	0	10860	0	0	990	9870	10860
			0	0	46.8	936	0	11287	0	0	440	10847	11287
			0	0	40.9	818	0	12284	0	0	420	11864	12284
			0	0	23.7	474	0	12942	0	0	258	12684	12942
			0.09	1.8	25.6	512	1	12800	1	0	275	12525	12801
			0	0	32.2	644	0	12971	0	0	350	12621	12971
			0	0	26.7	534	0	12013	0	0	270	11743	12013
NTC	FAM	rs16637	0	0	0	0	0	13157	0	0	0	13157	13157	26	0			0	NA	13125.9	NA
			0	0	0	0	0	8821	0	0	0	8821	8821
			0	0	0	0	0	9342	0	0	0	9342	9342
			0	0	0	0	0	15736	0	0	0	15736	15736
			0	0	0	0	0	15397	0	0	0	15397	15397
			0	0	0	0	0	17155	0	0	0	17155	17155
			0	0	0	0	0	17082	0	0	0	17082	17082
			0	0	0	0	0	14977	0	0	0	14977	14977
			0	0	0	0	0	12933	0	0	0	12933	12933
			0	0	0	0	0	15691	0	0	0	15691	15691
			0	0	0	0	0	17611	0	0	0	17611	17611
			0	0	0	0	0	14647	0	0	0	14647	14647
			0	0	0	0	0	11001	0	0	0	11001	11001
			0	0	0	0	0	12734	0	0	0	12734	12734
			0	0	0	0	0	14643	0	0	0	14643	14643
			0	0	0	0	0	15317	0	0	0	15317	15317
			0	0	0	0	0	9495	0	0	0	9495	9495
			0	0	0	0	0	13549	0	0	0	13549	13549
			0	0	0	0	0	11074	0	0	0	11074	11074
			0	0	0	0	0	6656	0	0	0	6656	6656
			0	0	0	0	0	11072	0	0	0	11071	11072
			0	0	0	0	0	14657	0	0	0	14656	14657
			0	0	0	0	0	12619	0	0	0	12618	12619
			0	0	0	0	0	14137	0	0	0	14137	14137
			0	0	0	0	0	11170	0	0	0	11170	11170
			0	0	0	0	0	10600	0	0	0	10600	10600
plasma	HEX	rs16637	0	0	8.9	178	0	14626	0	110	0	14516	14626	18	0	0.0603135	0.109858	0	10.4889	13354.7	NA
			0	0	8.2	164	0	15935	0	111	0	15824	15935
			0	0	12.6	252	0	15432	0	164	0	15268	15432
			0	0	13.4	268	0	16740	0	190	0	16550	16740
			0	0	6.4	128	0	15520	0	84	0	15436	15520
			0	0	5.3	106	0	15481	0	70	0	15411	15481
			0	0	5.7	114	0	16433	0	80	0	16353	16433
			0	0	4.5	90	0	16751	0	64	0	16687	16751
			0	0	8.1	162	0	13044	0	90	0	12954	13044
			0	0	6.6	132	0	12578	0	70	0	12508	12578
			0	0	12.4	248	0	12179	0	128	0	12051	12179
			0	0	14.9	298	0	12869	0	162	0	12707	12869
			0	0	8.4	168	0	13869	0	80	0	13789	13869
			0	0	6.8	136	0	13414	0	68	0	13346	13414
			0	0	6	120	0	9470	0	67	0	9403	9470
			0	0	23	460	0	8076	0	129	0	7947	8076
			0	0	18.9	378	0	8765	0	138	0	8627	8765
			0	0	18.7	374	0	9202	0	178	0	9024	9202
buccal swab	HEX	rs16637	0	0	62.5	1250	0	14015	0	725	0	13290	14015	28	0.0777209			0.0171429	56.6464	12623	0.0003
			0	0	62.2	1244	0	15565	0	802	0	14763	15565
			0	0	64.5	1290	0	14019	0	748	0	13271	14019
			0	0	178	3560	0	12643	0	1772	0	10871	12643
			0	0	172	3440	0	12100	0	1648	0	10452	12100
			0.1	2	11.3	226	1	11740	0	112	1	11628	11741
			0	0	8.7	174	0	13505	0	100	0	13405	13505
			0	0	13.8	276	0	13589	0	158	0	13431	13589
			0	0	17.4	348	0	13098	0	192	0	12906	13098
			0	0	47.1	942	0	12151	0	477	0	11674	12151
			0	0	39.9	798	0	10292	0	343	0	9949	10292
			0	0	86	1720	0	12771	0	903	0	11868	12771
			0	0	73	1460	0	12738	0	768	0	11970	12738
			0	0	23.9	478	0	12734	0	256	0	12478	12734
			0	0	25.2	504	0	10059	0	213	0	9846	10059
			0	0	65.2	1304	0	15409	0	831	0	14578	15409
			0	0	59.7	1194	0	14035	0	695	0	13340	14035
			0.1	2	108	2160	1	11841	0	1039	1	10802	11842
			0	0	95	1900	0	10711	0	829	0	9882	10711
			0	0	34.7	694	0	13411	0	390	0	13021	13411
			0.09	1.8	30.9	618	1	13801	0	358	1	13443	13802
			0.09	1.8	114	2280	1	12987	0	1199	1	11788	12988
			0.1	2	81	1620	1	11433	0	760	1	10673	11434
			0	0	51	1020	0	8372	0	355	0	8017	8372
			0	0	50.4	1008	0	9488	0	398	0	9090	9488
			0	0	2.8	56	0	14549	0	35	0	14514	14549
			0	0	4.3	86	0	12139	0	44	0	12095	12139
			0	0	3.6	72	0	14243	0	44	0	14199	14243
NTC	HEX	rs16637	0	0	0	0	0	13157	0	0	0	13157	13157	26	0.0603135			0.0107692	NA	13125.9	NA
			0	0	0	0	0	8821	0	0	0	8821	8821
			0	0	0	0	0	9342	0	0	0	9342	9342
			0	0	0	0	0	15736	0	0	0	15736	15736
			0	0	0	0	0	15397	0	0	0	15397	15397
			0	0	0	0	0	17155	0	0	0	17155	17155
			0	0	0	0	0	17082	0	0	0	17082	17082
			0	0	0	0	0	14977	0	0	0	14977	14977
			0	0	0	0	0	12933	0	0	0	12933	12933
			0	0	0	0	0	15691	0	0	0	15691	15691
			0	0	0	0	0	17611	0	0	0	17611	17611
			0	0	0	0	0	14647	0	0	0	14647	14647
			0	0	0	0	0	11001	0	0	0	11001	11001
			0	0	0	0	0	12734	0	0	0	12734	12734
			0	0	0	0	0	14643	0	0	0	14643	14643
			0	0	0	0	0	15317	0	0	0	15317	15317
			0	0	0	0	0	9495	0	0	0	9495	9495
			0	0	0	0	0	13549	0	0	0	13549	13549
			0	0	0	0	0	11074	0	0	0	11074	11074
			0	0	0	0	0	6656	0	0	0	6656	6656
			0.11	2.2	0	0	1	11071	0	0	1	11071	11072
			0.08	1.6	0	0	1	14656	0	0	1	14656	14657
			0.09	1.8	0	0	1	12618	0	0	1	12618	12619
			0	0	0	0	0	14137	0	0	0	14137	14137
			0	0	0	0	0	11170	0	0	0	11170	11170
			0	0	0	0	0	10600	0	0	0	10600	10600
plasma	FAM	rs3048996	0	0	9.5	190	0	15368	0	0	123	15245	15368	18	0	0.0333343	0.0629186	0	10.5389	15329.9	NA
			0	0	8.6	172	0	16056	0	0	117	15939	16056
			0	0	14.5	290	0	15513	0	0	190	15323	15513
			0	0	13.6	272	0	15860	0	0	182	15678	15860
			0	0	7.6	152	0	16825	0	0	108	16717	16825
			0	0	7.3	146	0	15591	0	0	96	15495	15591
			0	0	8.2	164	0	16038	0	0	111	15927	16038
			0	0	16	320	0	15234	0	0	206	15028	15234
			0	0	14.3	286	0	15868	0	0	192	15676	15868
			0	0	15.3	306	0	15378	0	0	199	15179	15378
			0	0	6	120	0	12776	0	0	65	12711	12776
			0	0	6.8	136	0	14051	0	0	81	13970	14051
			0	0	16.3	326	0	15794	0	0	217	15577	15794
			0	0	17.6	352	0	16260	0	0	241	16019	16260
			0	0	3.8	76	0	13166	0	0	42	13124	13166
			0	0	3.6	72	0	13096	0	0	40	13056	13096
			0	0	10.6	212	0	16967	0	0	152	16815	16967
			0	0	10.1	202	0	16097	0	0	137	15960	16097
buccal swab	FAM	rs3048996	0	0	0	0	0	15937	0	0	0	15937	15937	42	0.0444361			0.01	62.7318	13775.3	0.0015
			0	0	0	0	0	13636	0	0	0	13636	13636
			0	0	0	0	0	15528	0	0	0	15528	15528
			0	0	0	0	0	15794	0	0	0	15794	15794
			0	0	0	0	0	15501	0	0	0	15501	15501
			0	0	0	0	0	14801	0	0	0	14801	14801
			0	0	0	0	0	15937	0	0	0	15937	15937
			0	0	0	0	0	15719	0	0	0	15719	15719
			0	0	0	0	0	15985	0	0	0	15985	15985
			0	0	0	0	0	15743	0	0	0	15743	15743
			0	0	0	0	0	14610	0	0	0	14610	14610
			0	0	0	0	0	15932	0	0	0	15932	15932
			0	0	0	0	0	16550	0	0	0	16550	16550
			0	0	0	0	0	14970	0	0	0	14970	14970
			0	0	0	0	0	14963	0	0	0	14963	14963
			0	0	0	0	0	16130	0	0	0	16130	16130
			0	0	0	0	0	14994	0	0	0	14994	14994
			0	0	0	0	0	15862	0	0	0	15862	15862
			0	0	0	0	0	15815	0	0	0	15815	15815
			0	0	0	0	0	16973	0	0	0	16973	16973
			0	0	21.4	428	0	12100	0	0	218	11882	12100
			0	0	19.5	390	0	11859	0	0	195	11664	11859
			0	0	17.7	354	0	12199	0	0	182	12017	12199
			0	0	129	2580	0	12491	0	0	1300	11191	12492
			0	0	137	2740	0	11381	0	0	1250	10131	11381
			0	0	133	2660	0	12139	0	0	1295	10844	12139
			0	0	36.5	730	0	11193	0	0	342	10851	11193
			0	0	29.9	598	0	13559	0	0	340	13219	13559
			0	0	34.1	682	0	11835	0	0	338	11497	11835
			0	0	196	3920	0	10725	0	0	1644	9081	10725
			0.13	2.6	204	4080	1	8841	1	0	1409	7432	8842
			0	0	67	1340	0	11378	0	0	628	10750	11378
			0	0	42.8	856	0	12153	0	0	434	11719	12153
			0	0	87	1740	0	12015	0	0	853	11162	12015
			0	0	89	1780	0	13799	0	0	1001	12798	13799
			0.09	1.8	3.6	72	1	12779	0	1	39	12740	12780
			0	0	4.3	86	0	11164	0	0	41	11123	11164
			0	0	57.5	1150	0	13646	0	0	651	12995	13646
			0	0	61	1220	0	13112	0	0	663	12449	13112
			0	0	2.9	58	0	13410	0	0	33	13377	13410
			0	0	2.7	54	0	13111	0	0	30	13081	13111
			0	0	4.2	84	0	12291	0	0	44	12247	12291
NTC	FAM	rs3048996	0	0	0	0	0	9170	0	0	0	9170	9170	24	0.0333343			0.00375	NA	13433.4	NA
			0	0	0	0	0	11405	0	0	0	11405	11405
			0	0	0	0	0	16190	0	0	0	16190	16190
			0	0	0	0	0	16724	0	0	0	16724	16724
			0	0	0	0	0	14910	0	0	0	14910	14910
			0	0	0	0	0	14380	0	0	0	14380	14380
			0	0	0	0	0	14368	0	0	0	14368	14368
			0	0	0	0	0	15619	0	0	0	15619	15619
			0	0	0	0	0	13555	0	0	0	13555	13555
			0	0	0	0	0	11671	0	0	0	11671	11671
			0	0	0	0	0	15364	0	0	0	15364	15364
			0	0	0	0	0	14868	0	0	0	14868	14868
			0	0	0	0	0	11179	0	0	0	11179	11179
			0	0	0	0	0	18525	0	0	0	18525	18525
			0	0	0	0	0	16073	0	0	0	16073	16073
			0	0	0	0	0	14662	0	0	1	14661	14662
			0	0	0	0	0	14042	0	0	0	14042	14042
			0	0	0	0	0	8274	0	0	0	8274	8274
			0.09	1.8	0	0	1	13140	1	0	0	13140	13141
			0	0	0	0	0	12368	0	0	0	12368	12368
			0	0	0	0	0	11329	0	0	0	11329	11329
			0	0	0	0	0	13374	0	0	0	13374	13374
			0	0	0	0	0	9651	0	0	1	9650	9651
			0	0	0	0	0	11560	0	0	0	11560	11560
plasma	HEX	rs3048996	0	0	30.6	612	0	17020	0	437	0	16583	17020	4	0	0.0655941	0.119105	0	17.975	16219	NA
			0	0	30.4	608	0	17580	0	449	0	17131	17580
			0	0	4.9	98	0	13500	0	56	0	13444	13500
			0	0	6	120	0	16776	0	86	0	16690	16776
buccal swab	HEX	rs3048996	0	0	270	5400	0	14737	0	3020	0	11717	14737	34	0.0582037			0.00911765	80.8353	12946.6	0.000111
			0	0	290	5800	0	10029	0	2192	0	7837	10029
			0	0	233	4660	0	15278	0	2740	0	12538	15278
			0	0	141	2820	0	14853	0	1683	0	13170	14853
			0	0	137	2740	0	13597	0	1498	0	12099	13597
			0	0	135	2700	0	15518	0	1688	0	13830	15518
			0.09	1.8	37.4	748	1	13067	0	409	1	12658	13068
			0	0	38.6	772	0	14572	0	470	0	14102	14572
			0.09	1.8	37.4	748	1	13067	0	409	1	12658	13068
			0	0	38.6	772	0	14572	0	470	0	14102	14572
			0	0	82	1640	0	12252	0	829	0	11423	12252
			0	0	91	1820	0	12692	0	946	0	11746	12692
			0	0	30.5	610	0	12908	0	330	0	12578	12908
			0	0	33.1	662	0	12056	0	334	0	11722	12056
			0	0	28.9	578	0	13862	0	336	0	13526	13862
			0	0	24.3	486	0	13768	0	281	0	13487	13768
			0	0	22.5	450	0	13065	0	248	0	12817	13065
			0	0	22	440	0	14035	0	260	0	13775	14035
			0	0	174	3480	0	11583	0	1589	0	9994	11583
			0	0	170	3400	0	10964	0	1479	0	9485	10964
			0	0	17.9	358	0	13450	0	203	0	13247	13450
			0	0	16.5	330	0	12836	0	179	0	12657	12836
			0	0	54.1	1082	0	11577	0	520	0	11057	11577
			0	0	48	960	0	12683	0	507	0	12176	12683
			0	0	126	2520	0	10258	0	1042	0	9216	10258
			0.13	2.6	120	2400	1	8986	0	872	1	8114	8987
			0	0	22.8	456	0	14513	0	278	0	14235	14513
			0	0	24.5	490	0	12211	0	252	0	11959	12211
			0	0	29.7	594	0	13533	0	337	0	13196	13533
			0	0	28.1	562	0	12502	0	295	0	12207	12502
			0	0	28.8	576	0	12195	0	295	0	11900	12195
			0	0	31.7	634	0	13715	0	365	0	13350	13715
			0	0	81	1620	0	13141	0	874	0	12267	13141
			0	0	83	1660	0	12108	0	823	0	11285	12108
NTC	HEX	rs3048996	0	0	0	0	0	9170	0	0	0	9170	9170	24	0.0655941			0.0120833	NA	13433.4	NA
			0	0	0	0	0	11405	0	0	0	11405	11405
			0	0	0	0	0	16190	0	0	0	16190	16190
			0	0	0	0	0	16724	0	0	0	16724	16724
			0	0	0	0	0	14910	0	0	0	14910	14910
			0	0	0	0	0	14380	0	0	0	14380	14380
			0	0	0	0	0	14368	0	0	0	14368	14368
			0	0	0	0	0	15619	0	0	0	15619	15619
			0	0	0	0	0	13555	0	0	0	13555	13555
			0	0	0	0	0	11671	0	0	0	11671	11671
			0	0	0	0	0	15364	0	0	0	15364	15364
			0	0	0	0	0	14868	0	0	0	14868	14868
			0	0	0	0	0	11179	0	0	0	11179	11179
			0	0	0	0	0	18525	0	0	0	18525	18525
			0	0	0	0	0	16073	0	0	0	16073	16073
			0.08	1.6	0	0	1	14661	0	0	1	14661	14662
			0	0	0	0	0	14042	0	0	0	14042	14042
			0	0	0	0	0	8274	0	0	0	8274	8274
			0.09	1.8	0	0	1	13140	1	0	0	13140	13141
			0	0	0	0	0	12368	0	0	0	12368	12368
			0	0	0	0	0	11329	0	0	0	11329	11329
			0	0	0	0	0	13374	0	0	0	13374	13374
			0.12	2.4	0	0	1	9650	0	0	1	9650	9651
			0	0	0	0	0	11560	0	0	0	11560	11560
plasma	FAM	rs16680	0	0	5.7	114	0	13280	0	0	64	13216	13280	2	0	0	0	0	5.05	13152	NA
			0	0	4.4	88	0	13024	0	0	49	12975	13024
buccal swab	FAM	rs16680	0	0	57.5	1150	0	12856	0	0	613	12243	12856	6	0			0	1544.67	13098.7	0
			0	0	54	1080	0	14380	0	0	645	13735	14380
			0	0	41.8	836	0	12033	0	0	420	11613	12033
			0	0	43.1	862	0	12751	0	0	459	12292	12751
			0	0	138	2760	0	12999	0	0	1443	11556	12999
			0	0	129	2580	0	13573	0	0	1412	12161	13573
NTC	FAM	rs16680	0	0	0	0	0	10279	0	0	0	10279	10279	22	0			0	NA	13659.6	NA
			0	0	0	0	0	13712	0	0	0	13712	13712
			0	0	0	0	0	14831	0	0	0	14831	14831
			0	0	0	0	0	17140	0	0	0	17140	17140
			0	0	0	0	0	17812	0	0	0	17812	17812
			0	0	0	0	0	15599	0	0	0	15599	15599
			0	0	0	0	0	15429	0	0	0	15429	15429
			0	0	0	0	0	16329	0	0	0	16329	16329
			0	0	0	0	0	13737	0	0	0	13737	13737
			0	0	0	0	0	13939	0	0	0	13939	13939
			0	0	0	0	0	17467	0	0	0	17467	17467
			0	0	0	0	0	14021	0	0	0	14021	14021
			0	0	0	0	0	14021	0	0	0	14021	14021
			0	0	0	0	0	13194	0	0	0	13194	13194
			0	0	0	0	0	14765	0	0	0	14765	14765
			0	0	0	0	0	7227	0	0	0	7227	7227
			0	0	0	0	0	12203	0	0	0	12203	12203
			0	0	0	0	0	12511	0	0	0	12511	12511
			0	0	0	0	0	12023	0	0	0	12023	12023
			0	0	0	0	0	14080	0	0	0	14080	14080
			0	0	0	0	0	9840	0	0	0	9840	9840
			0	0	0	0	0	10353	0	0	0	10353	10353
plasma	HEX	rs16680	0	0	3	60	0	15497	0	39	0	15458	15497	29	0	0	0	0	6.42414	14323	NA
			0	0	3.7	74	0	15531	0	49	0	15482	15531
			0	0	5.9	118	0	12831	0	64	0	12767	12831
			0	0	5.8	116	0	14530	0	71	0	14459	14530
			0	0	9	180	0	16067	0	122	0	15945	16067
			0	0	8.4	168	0	16142	0	115	0	16027	16142
			0	0	5.5	110	0	18047	0	84	0	17963	18047
			0	0	5.8	116	0	16584	0	81	0	16503	16584
			0	0	3.2	64	0	14664	0	40	0	14624	14664
			0	0	3	60	0	17081	0	44	0	17037	17081
			0	0	2.4	48	0	15899	0	33	0	15866	15899
			0	0	5.6	112	0	14087	0	67	0	14020	14087
			0	0	5.9	118	0	11475	0	57	0	11418	11475
			0	0	7	140	0	11362	0	67	0	11295	11362
			0	0	3.9	78	0	13725	0	46	0	13679	13725
			0	0	4.4	88	0	14014	0	52	0	13962	14014
			0	0	2.3	46	0	16895	0	33	0	16862	16895
			0	0	2.9	58	0	17103	0	42	0	17061	17103
			0	0	3	60	0	15019	0	38	0	14981	15019
			0	0	5.5	110	0	15634	0	73	0	15561	15634
			0	0	4.7	94	0	16544	0	66	0	16478	16544
			0	0	8.1	162	0	16487	0	113	0	16374	16487
			0	0	8.9	178	0	16396	0	123	0	16273	16396
			0	0	6.4	128	0	13203	0	72	0	13131	13203
			0	0	9.5	190	0	9434	0	76	0	9358	9434
			0	0	8.7	174	0	9779	0	72	0	9707	9779
			0	0	13.8	276	0	10577	0	123	0	10454	10577
			0	0	14.2	284	0	9570	0	115	0	9455	9570
			0	0	15.8	316	0	11191	0	149	0	11042	11191
buccal swab	HEX	rs16680	0	0	34.8	696	0	11759	0	343	0	11416	11759	46	0.026163			0.00217391	93.7217	11377.1	2.13e-05
			0	0	36.6	732	0	9476	0	290	0	9186	9476
			0	0	37.6	752	0	11831	0	372	0	11459	11831
			0	0	318	6360	0	4016	0	950	0	3066	4016
			0	0	265	5300	0	14284	0	2881	0	11403	14284
			0	0	250	5000	0	14278	0	2734	0	11544	14278
			0	0	145	2900	0	11799	0	1365	0	10434	11799
			0	0	132	2640	0	12080	0	1286	0	10794	12080
			0	0	131	2620	0	11825	0	1243	0	10582	11825
			0	0	44.3	886	0	11675	0	431	0	11244	11675
			0	0	44	880	0	11582	0	425	0	11157	11582
			0	0	153	3060	0	12229	0	1495	0	10734	12229
			0	0	130	2600	0	12106	0	1265	0	10841	12106
			0	0	100	2000	0	13086	0	1069	0	12017	13086
			0	0	95	1900	0	10755	0	836	0	9919	10755
			0	0	92	1840	0	11000	0	829	0	10171	11000
			0	0	176	3520	0	11100	0	1546	0	9554	11100
			0	0	175	3500	0	11742	0	1623	0	10119	11742
			0	0	16.4	328	0	13154	0	182	0	12972	13154
			0	0	14.3	286	0	12370	0	149	0	12221	12370
			0	0	116	2320	0	8847	0	833	0	8014	8847
			0	0	135	2700	0	9372	0	1013	0	8359	9372
			0	0	201	4020	0	11920	0	1872	0	10048	11920
			0	0	174	3480	0	11679	0	1609	0	10070	11679
			0	0	121	2420	0	12266	0	1196	0	11070	12266
			0	0	112	2240	0	12818	0	1165	0	11653	12818
			0	0	132	2640	0	12233	0	1294	0	10939	12233
			0	0	130	2600	0	14811	0	1555	0	13256	14811
			0	0	46.9	938	0	12626	0	493	0	12133	12626
			0	0	44.4	888	0	11441	0	424	0	11017	11441
			0	0	47	940	0	10247	0	401	0	9846	10247
			0	0	44.3	886	0	12337	0	456	0	11881	12337
			0	0	81	1620	0	12917	0	859	0	12058	12917
			0	0	62	1240	0	6578	0	338	0	6240	6578
			0	0	18.8	376	0	12822	0	203	0	12619	12823
			0	0	17	340	0	12084	0	173	0	11911	12084
			0	0	28.3	566	0	11946	0	284	0	11662	11946
			0.1	2	25.3	506	1	11736	0	250	1	11486	11737
			0	0	37.2	744	0	9905	0	308	0	9597	9905
			0	0	35.2	704	0	8854	0	261	0	8593	8854
			0	0	30.9	618	0	12315	0	319	0	11996	12315
			0	0	30.1	602	0	10944	0	276	0	10668	10944
			0	0	85	1700	0	9622	0	672	0	8950	9622
			0	0	70	1400	0	10220	0	593	0	9627	10220
			0	0	50.3	1006	0	9339	0	391	0	8948	9339
			0	0	46.5	930	0	11319	0	439	0	10880	11319
NTC	HEX	rs16680	0	0	0	0	0	10279	0	0	0	10279	10279	21	0			0	NA	13642.4	NA
			0	0	0	0	0	13712	0	0	0	13712	13712
			0	0	0	0	0	14831	0	0	0	14831	14831
			0	0	0	0	0	17140	0	0	0	17140	17140
			0	0	0	0	0	17812	0	0	0	17812	17812
			0	0	0	0	0	15599	0	0	0	15599	15599
			0	0	0	0	0	15429	0	0	0	15429	15429
			0	0	0	0	0	16329	0	0	0	16329	16329
			0	0	0	0	0	13737	0	0	0	13737	13737
			0	0	0	0	0	13939	0	0	0	13939	13939
			0	0	0	0	0	17467	0	0	0	17467	17467
			0	0	0	0	0	14021	0	0	0	14021	14021
			0	0	0	0	0	13194	0	0	0	13194	13194
			0	0	0	0	0	14765	0	0	0	14765	14765
			0	0	0	0	0	7227	0	0	0	7227	7227
			0	0	0	0	0	12203	0	0	0	12203	12203
			0	0	0	0	0	12511	0	0	0	12511	12511
			0	0	0	0	0	12023	0	0	0	12023	12023
			0	0	0	0	0	14080	0	0	0	14080	14080
			0	0	0	0	0	9840	0	0	0	9840	9840
			0	0	0	0	0	10353	0	0	0	10353	10353
