# Supplementary material for: Detection of cell-free foetal DNA fraction in female-foetus bearing pregnancies using X-chromosomal insertion/deletion polymorphisms examined by digital droplet PCR
Source: Sci Rep. 2020 Nov 18;10:20036. doi: 10.1038/s41598-020-77084-0 (PMC7676229; doi:10.1038/s41598-020-77084-0)
Supplement: Supplementary file 3 — Supplementary Table 3. [file 41598_2020_77084_MOESM3_ESM.xlsx]

## Sheet: List 1
Supplementary Table 3. Raw data from all examined patients. WG - week of pregnancy, ND - not determined
														informative value
														value under Limit of detection
														8 to 12 week of pregnancy
			rs2307932						rs16397						rs16637						rs3048996						rs16680
			Number of positive droplets			Copies/ul		Accepted droplets	Number of positive droplets			Copies/ul		Accepted droplets	Number of positive droplets			Copies/ul		Accepted droplets	Number of positive droplets			Copies/ul		Accepted droplets	Number of positive droplets			Copies/ul		Accepted droplets
	WG	Number of sample	FAM	HEX	FAM+HEX	FAM	HEX		FAM	HEX	FAM+HEX	FAM	HEX		FAM	HEX	FAM+HEX	FAM	HEX		FAM	HEX	FAM+HEX	FAM	HEX		FAM	HEX	FAM+HEX	FAM	HEX
Samples for which infomative INDELs were first selected using genotyping of maternal buccal swabs	28	1							226	0		10.23	0	25878													220	0		8.2	0	32416
	17	2							158	2		8	0.1	23399	2	294		0.0633333	10.1	34307							181	1		6.06667	0.0333333	34824
	29	3							645	1		24.7	0.043	31344													387	0		14.97	0	31338
	30	4	1	107		0.0333333	3.5	26054	197	0		6.47	0	33910	215	0		7.07	0	36753	18	187		0.53	5.73333	38309
	19	5							116	5		5.66667	0.23	23936	2	142		0.0933333	6.73333	24913
	23	6	10	946	1	0.586667	48.3333	23371	2149			92	0	28752							14	2380	6	1.43333	82	35418
	36	7	354	52		12.2	1.76667	34189	698	0		23.2	0	35882	118	644		3.7	20.3333	37778							63	347		1.83333	10.2	40004
	23	8							9	193		0.28	5.86	38831													4	141		0.19	4.73	35081
	20	9							355	7		11.93	0.24	35386													236	1		8.5	0.036	32848
	20	10	7	199		0.356667	10.6333	22082	319	0		19.3667	0	20269	0	445		0	20.2	26043							2	354		0.0766667	13.6667	30551
	16	11	2229	35	4	83.3333	1.3	32664	3373	51	5	171.333	2.63333	24897							4630	97	11	181.333	3.9	32602
	19	12							174	3		6.8	0.123333	30222							11	235		0.346667	7.46667	37166	170	3		5.4	0.0966667	37095
	33	13	80	8		3.1	0.256666666666667	30483													158	29		5.66667	1	33285
	33	33													0	777		0	15.65	58822	1	822		0	15.6	62303
	20	34													298	0		5.48	0	64185	9	267		0.25	6.6	47604
	18	37							179	0		8.2	0	25403	221	0		8.05	0	32338							139	0		5.1	0	32178
	24	38							192	13		4.7	0.313333	48221	201	10		5.06667	0.25	46796
	17	39							147	6		3.8	0.15	45782													113	0		2.73	0	49017
Samples for which all INDELs were tested from plasma of pregnant women	9	14	0	156		0	6.2	29802	188	9		7.75	0.37	28524	138	123		5.2	4.65	31098	6	225		0.215	8.05	32940	160	0		6.5	0	29023
	11	15	127	0		6.1	0	24836	114	120		4.3	4.5	31180	109	122		4.35	4.85	29645	0	240		0	9.05	31424	58	82		2.45	3.45	27892
	11	16	69	68		3	2.9	27347	241	0		9.45	0	30258	253	3	1	9.7	0.155	30929	225	8		9.25	0.325	28884	2	116		0.085	4.9	27913
	12	17	79	46	1	3	1.75	31338	94	82		3.8	3.35	29637	221	0		8.55	0	30561	92	123		3.9	5.05	28190	67	48		2.65	1.95	29565
	12	18	96	107		3.85	4.4	28883	263	5	1	10.6	0.235	29405	354	0		13	0	32172	0	372		0	14.05	31373	237	0		8.7	0	32209
	14	19	45	39		1.7	1.5	31061	64	45		3.1	2.3	24377	148	0		5.55	0	31435	76	80		2.7	2.9	32645	88	0		3.35	0	31028
	15	20	90	100	4	3.5	3.9	31629	0	270		0	9.85	32373	156	106		6.45	4.4	28361	116	139	1	6.2	7.55	22689	135	0		5.85	0	27361
	17	21	88	73	3	3.1	2.6	34398	179	5		6.4	0.18	33008	12	233		0.41	7.95	34641	128	107		4.25	3.55	35495	165	0		5.65	0	34631
	21	22	25	317	1	0.95	11.7	32376	255	260	3	8.95	9.1	34180	305	185	1	11.05	6.7	32827	557	0		20.6	0	32072	158	107	1	5.55	3.8	33710
	15	23	104	0		3.8	0	32263	180	0		6.15	0	34324	107	91		3.9	3.35	31977	104	80		3.7	2.85	32868	62	53		2.35	2	31037
	11	24	183	4		7.05	0.155	30692	165	135	1	5.75	4.7	34147	291	2		10.45	0.07	32936	1	337		0.035	11.65	34310	92	93	1	3.45	3.45	31932
	11	25	181	194		6.35	6.8	33482	254	271	1	9.1	9.75	33165	12	347		0.8	23.5	17556	322	344	4	11.65	12.4	32994	364	4		12.15	0.155	30363
	15	26	0	132		0	5	31152	231	15		9.15	0.595	29691	0	216		0	8.8	28992	82	134		3.2	5.2	30490	68	56		2.6	2.1	30991
	15	27	123	106	4	3.67	3.17	40817	0	267		0	8	39495	26	1330		0.25	11.3	130365	142	158	1	4.1	4.53	41304	807	15	1	7.4	0.18	127819
	10	28	121	0		4.55	0	31503	7	350		0.18	8.93	46368	122	87		5.05	3.6	28663	111	101		4.6	4.2	28478	73	55		3	2.25	28615
	11	29	73	65	6	3	2.7	30840	237	0		9.6	0	29113	17	450		0.41	11.23	46593	136	148		5.2	5.7	30699	127	4		5	0.16	29849
	27	30	58	40	4	1.43	1	51083	278	0		5	0	74623	0	170		0	4	50284	89	116		2.23	2.87	47201	117	0		2.87	0	47644
	11	31	0	134		0	3.17	49515	0	427		0	4.55	75018	155	143		3.93	3.6	46692	0	315		0	7.7	48454	98	101		2.4	2.47	47891
	10	32	110	96	0	3.63	3.13	36345	257	0		7.93	0	38221	346	7		10.6	0.21	38576	139	134	1	4.4	4.23	37321	191	0		6.17	0	36924
	11	35	105	0		4.75	0	26188	0	151		0	6.15	29271	160	0		7.35	0	25622	0	146		0	6.4	26827	98	0		4.15	0	27739
	40	36	129	0		5.7	0	26517	102	61		4.5	2.75	26755	114	73	1	4.9	3.15	27716	112	109	1	4.9	4.8	27152	0	113		0	5.05	26304
	10	40	0	330		0	11.95	32530	645	0		26	0	29508	447	437		16.55	16.2	32023	886	0		3.05	0	34600	254	282		9.35	10.35	32289
	11	41	83	87		3.35	3.55	28788	146	176	1	5.95	7.2	29025	204	204		7.35	7.35	32699	0	458		0	16.95	32054	236	0		8.5	0	32883
	12	42	13	22	2	0.81	1.25	22313	48	0		2.8	0	20565	36	30		1.65	1.35	25748	0	82		0	3.7	26262	40	2		2.55	0.11	22988
	15	43	77	83	1	4.3	4.6	21523	160	139	1	7.6	6.6	25115	290	0		13.65	0	25048	130	114	1	6.2	5.45	24881	93	77		4.75	3.9	23217
	14	44	77	56	2	4.2	3.2	22599	104	97		5.15	4.8	23811	94	77		5.35	4.25	21299	142	0		5.45	0	30276	82	54		3.8	2.5	25337
	12	45	47	34	3	2.3	1.75	25796	119	3		5.2	0.135	27133	72	55		3.85	2.9	22629	83	68		3.85	3.1	25465	46	42		2	1.85	26836
	11	46	70	74	1	3	3.15	28154	7	252		0.25	9.1	32764	7	301		0.295	11.15	32021	0	289		0	10.35	33064	137	2		6.4	0.105	24384
	10	47	131	145		5.05	5.6	30470	1	375		0.04	15.35	28966	194	206		7.55	7.9	30733	249	268	3	9.1	9.8	32631	123	115		4.6	4.3	31327
	ND	48	169	6	1	6.8	0.25	29178	112	135		4.45	5.35	29669	0	274		0	11.1	29171	247	9		9.85	0.355	29607	150	1		5.9	0.04	30244
	12	49	130	3		5.3	0.125	28796	7	230		0.265	8.85	30564	146	108		5.75	4.25	29873	0	242		0	10	28635	80	67		3.15	2.65	29975
	ND	50	159	111		6.65	4.65	28267	358	0		13.4	0	31652	400	6		16.35	0.245	29043	188	223	3	7.65	9.05	29085	236	0		10.15	0	27507
	9	51	179	7	2	7.85	0.395	27102	136	117		5.55	4.8	28764	272	4		11.15	0.165	28780	164	149		6.7	6.15	28829	107	97		4.2	3.8	29962
	10	52	150	12	3	7.15	0.695	24756	128	137		5.2	5.55	29312	251	0		10.95	0	27079	103	139		4.55	6.15	26688	142	0		6.4	0	26120
	10	53	0	36		0	1.65	25568	0	67		0	2.8	28084	43	44		1.75	1.8	28478	77	5	1	3.55	0.28	25413	53	0		2.25	0	27917
	ND	54	0	152		0	6.45	27646	247	3		10.05	0.125	29072	154	135	1	6.5	5.75	27868	7	276		0.32	12.65	25859	183	0		8.1	0	26603
	ND	55	0	201		0	7.6	31283	0	252		0	10.45	28555	162	189	1	6.75	7.9	28340	182	153		8	6.75	26859	187	0		7.05	0	31185
	9	56	42	0		1.85	0	26716	75	55		2.85	2.1	31143	68	58		2.75	2.4	28754	80	86		3.2	3.4	29158	0	70		0	2.75	29622
	8	57	0	328		0	13.3	29149	4	420		0.15	16.35	30298	438	0		18.35	0	28282	558	4		21.35	0.155	31108	270	1		10.35	0.035	30911
	10	58	0	200		0	7.65	30990	6	234		0.23	9.3	29719	137	155	1	5.4	6.05	30271	323	0		12.6	0	30329	2	175		0.075	6.8	30479
	10	59	10	322		0.34	13.25	28657	17	577		0.605	21.5	31871	316	322		13.1	13.4	28528	558	19		23.8	0.795	27873	173	145		7.05	5.9	28935
	25	60	13	11	2	0.775	0.7	21920	118	0		5.85	0	23747	121	7		6.35	0.365	22620	115	4		5.9	0.27	22962	103	0		4.95	0	24558
	20	61	14	15	2	0.9	0.95	25764	148	3		6.85	0.135	25419	0	130		0	7.6	20279	51	36		2.7	3.35	22348	109	1		4.65	0.045	27613
	14	62	80	105	5	4.15	5.4	24194	413	354		18.55	15.9	26597	467	488	3	17.4	22.85	25693	375	253		17.4	23.95	26252	567	30		24.5	1.4	27605
	24	63	25	12		1.05	0.55	27861	122	3		6.6	0.165	21704	3	147		0.15	7.4	23555	76	27		3.65	2.34	24531	89	0		4.25	0	24879
